# Supplementary material for: Thrombus Imaging Using 3D Printed Middle Cerebral Artery Model and Preclinical Imaging Techniques: Application to Thrombus Targeting and Thrombolytic Studies
Source: Pharmaceutics. 2020 Dec 12;12(12):1207. doi: 10.3390/pharmaceutics12121207 (PMC7763938; doi:10.3390/pharmaceutics12121207)
Supplement: Supplementary file 1 [file pharmaceutics-12-01207-s001.zip]

Archive with 6 entries (6 files):
- S1.docx
- S2.avi
- S3.wmv
- S4.docx
- S5.docx
- S6.stl
